# Supplementary material for: Effectiveness of interventions designed to mitigate the negative health outcomes of informal caregiving to older adults: an umbrella review of systematic reviews and meta-analyses
Source: BMJ Open. 2023 Apr 21;13(4):e068646. doi: 10.1136/bmjopen-2022-068646 (PMC10124259; doi:10.1136/bmjopen-2022-068646)
Supplement: Supplementary data [file bmjopen-2022-068646supp003.xlsx]

## Sheet: 0. Start here
GROOVE tool: Graphical Representation of Overlap for OVErviews
DOI:	10.17605/OSF.IO/U2MS4
What is GROOVE? GROOVE (Graphical Representation of Overlap for OVErviews) is a tool that provides a visual display of the overlap of primary studies among systematic reviews. Starting with a simple matrix of evidence, this tool will automatically inform: - The corrected covered area for the whole matrix. - The number of unique primary studies. - The number of overlapped primary studies (and in h…
How to use this tool: You only have to enter data on the "1. Matrix" sheet. The matrix supports up to 70 systematic reviews and 1000 unique primary studies. You will get all the results on the "GROOVE" sheets (colour or greyscale version). 1. Go to the "1. Matrix" sheet. 2. Write all the systematic reviews ID in the columns, starting in the C5 cell. 3. Write all the primary studies ID in the rows…
Advanced usage: Incorporating structural missingness While you are building the matrix of evidence, you will notice that it should be impossible to mark a "1" in some cells. A cell that can not acquire other value than 0 is called "structural missingness" or "structural zero". For example, a primary study published in 2015 can not be included in a systematic review published in 2013; this would b…
Example: How to enter data into the matrix
Contact: javier.perez.b@gmail.com

## Sheet: 1. Matrix
MATRIX OF EVIDENCE
TOPIC:	Informal caregiving UR
Primary Studies		Systematic Reviews
Study ID	Reference	5244 Goeman 2016	3366 Bunn 2016	3544 Boots 2014	4285 Maffioletti 2019	4531 Lins 2014	5481 Pritchard 2020	3368 Bourne 2020	3718 DuPreez 2018	807 Irons 2020	897 AlDaken 2018	2367 Hopwood 2018	6171 Smith 2014	5049 Sin 2018	3195 Shaw 2009	1459 Dam 2016	5843 Miles 2020	4806 Parkinson 2019	5510 Li 2016
BustonHope2005			1
Hibberd2011			1												X
Quinn2009			1												X
WoodsAlgar2009			1												X
Ducharme2011				1											X
Kelly2004				1
Torp2008				1
Chiu2009				1											X
Rokstad2017		X	X	X	1	X							X		X	X			X
Tretteteig2017		X	X	X	1	X							X		X	X			X
Liu2015				X	1	X							X		X
Zarit2014				X	1	X							X		X
Gustafsdottir2014				X	1	X			1				X		X
Philipson2012					1										X
deJong2009					1										X
Chang2004						1
Salfi2005						1
Acharya2015				X		X	1						X		X
Bauer2011							1								X
DouglasDunbar2007				X		X	1
Jamieson2014				X		X	1						X		X
Mockford2017		X	X	X		X	1						X		X	X			X
Moyle2016		X	X				1						X		X	X			X
Naylor2005							1
Camic2014				X		X		1		1			X		X
Eekelaar2012								1							X
McGuigan2015				X		X		1					X		X
Flatt2015				X		X		1		1			X		X
Camic2016		X	X	X		X		1					X		X	X			X
Phinney2011									1						X
Donath2011									1						X
Gill2011									1						X
Lloyd2011									1						X
Robinson2012									1						X
Gaugler2014				X		X			1				X		X
Stirling2014				X		X			1				X		X
Hynes2016				X		X			1				X		X
Logsdon2016		X	X	X		X			1				X		X	X			X
Unadkat2017		X	X			X				1			X		X	X			X
Osman2016		X	X			X				1			X		X	X			X
Hunt2018						X				1			X		X
Dassa2018						X				1			X		X
Clark2018						X				1			X		X
Burnside2015						X				1			X		X
Baker2017		X	X			X				1			X		X	X			X
Stockle2016		X	X			X					1		X		X	X			X
Kovaleva2017		X	X			X						1	X		X	X			X
Marziali2018		X	X			X						1	X		X	X			X
Marziali2006												1
Span2015						X						1	X		X
Stewart2006													1
Ledderer2013															X
Vandenhurk2015						X							X		X
Wittenberg2017		X	X			X							X		X	X		1	X
Bamford2000															1
Bowes2003															1
Butterworth1995															1
Gillies2000															1
Innes2005															1
Koffman1997															1
Pearson1988															1
Pickard2001															1
Upton2005															1
Watkins1997															1
Wenger2002															1
Ashworth2000															1
Ashworth1996															1
Hanson1999															1
Heenan2000															1
Jarrett1999															1
Kerr2001															1
Lane2003															1
Low2004															1
Low2005															1
McGarry2001															1
McLean1991															1
Netto1998															1
Skilbeck2005															1
Ward1997															1
Beisecker1996															1
Brody1989															1
Cotrell1996															1
Dziegielewski2000															1
Farran2003															1
King1995															1
Lampley2001															1
Liken1995															1
MaloneBeach1992															1
Martin-Cook2000															1
McGrath2000															1
Tietelman2004															1
Winslow2003															1
Wykle1991															1
Bedini1996															1
Caserta1987															1
Hennessy1996															1
Lewis1995															1
Piercy2004															1
Valadez2005															1
Worcester1997															1
Morgan2002															1
Perry2001															1
Strang1998															1
Strang2000															1
Strang2001															1
Wuest2001															1
Michallet2001															1
Ritchie2003															1
Strang2002															1
Wiles2003															1
Gilmour2002															1
Leong2001															1
King2005															1
Kristjanson2004															1
Witt2004															1
Yamamoto1998															1
Young2002															1
Ericson2001															1
Jansson1998															1
Bergs2002															1
Berthold1991															1
Johansson1991															1
Hawranick2007															1
Adams2006															1
Scharlach2006															1
Zepart2007															1
Salin2007															1
Mcllfatrick2006															1
Gerdner2007															1
Greenwood2013																1
Cohen1998																1
Diehl2003																1
McKechnie2014				X		X							X		X
Woods2014				X		X							X		X		1
Sommerland2014				X		X							X		X		1
Epstein-Lubow2011		1													X
Hoppes2012		1													X
Marconi2016		X	X	X		X							X		X	X		1	X
Jain2014				X		X							X		X
Kubo2018		X	X	X		X					X	X	X	X	X	X			X
Cottingham2018		X	X	X		X					X	X	X	X	X	X			X
Bazzano2015				X		X							X		X				1
Hou2014				X		X							X		X				1
Minor2006																			1
Vandenhurk2013															X				1
Lliffe2014		1		X		X							X		X
Verkade2010		1													X
Minkman2009		1													X
Rothera2008		1
Boughtwood2011		1													X
Burton2005		1
Dewing2005		1
Duane2013		1													X
McGhee2010		1													X
Quinn2013		1													X
Blusi2013														1	X
Damianakis2016		X		X		X							X	1	X	X			X
Lichenstein2013														1	X
Marziali2005														1
Perron2002														1
Torp2013														1	X
Trondsen2014				X		X							X	1	X
Smith2015				X		X							X		X			1
	TOTAL INCLUDED PRIMARY STUDIES	12	4	4	7	2	7	5	10	9	1	4	1	7	75	3	2	3	4
	TOTAL STRUCTURAL ZEROS	17	16	30	0	43	0	0	0	0	2	2	43	2	70	17	0	0	17

## Sheet: 2.1 GROOVE - colour version
	Overall results				Graphical Representation of Overlap for OVErviews (GROOVE)
							5244 Goeman 2016
	Number of columns (number of reviews)	c	18					3366 Bunn 2016	3544 Boots 2014	4285 Maffioletti 2019	4531 Lins 2014	5481 Pritchard 2020	3368 Bourne 2020	3718 DuPreez 2018	807 Irons 2020
	Number of rows (number of index publications)	r	163													153	=	Total nodes (pairs of reviews)
	Number of included primary studies (including double counting)	N	160			3366 Bunn 2016	0									151	=	Slight overlap (<5%)
	Covered area	N/(rc)	0.0545331			3544 Boots 2014	0	0								1	=	Moderate overlap (5% to <10%)
	Corrected covered area	(N-r)/(rc-r)	-0.00108264			4285 Maffioletti 2019	0	0	0							0	=	High overlap (10% to <15%)
	Interpretation of overlap	Slight overlap				4531 Lins 2014	0	0	0	0						1	=	Very High overlap (>15%)
	Structural Zeros	X	259			5481 Pritchard 2020	0	0	0	0	0					897 AlDaken 2018	2367 Hopwood 2018	6171 Smith 2014	5049 Sin 2018	3195 Shaw 2009	1459 Dam 2016	5843 Miles 2020	4806 Parkinson 2019
	Corrected covered area (adjusting by structural zeros)	(N-r)/(rc-r-X)	-0.00119427			3368 Bourne 2020	0	0	0	0	0	0
						3718 DuPreez 2018	0	0	0	0.0625	0	0	0
	N° of non-overlapped primary studies	In 1 SR	154			807 Irons 2020	0	0	0	0	0	0	0.166667	0
	Number of overlapped primary studies	In 2 SRs	3			897 AlDaken 2018	0	0	0	0	0	0	0	0	0
		In 3 SRs	0			2367 Hopwood 2018	0	0	0	0	0	0	0	0	0	0
		In 4 SRs	0			6171 Smith 2014	0	0	0	0	0	0	0	0	0	0	0
		In 5 SRs	0			5049 Sin 2018	0	0	0	0	0	0	0	0	0	0	0	0
		In 6 SRs	0			3195 Shaw 2009	0	0	0	0	0	0	0	0	0	0	0	0	0
		In 7 SRs	0			1459 Dam 2016	0	0	0	0	0	0	0	0	0	0	0	0	0	0
		In 8 SRs	0			5843 Miles 2020	0	0	0	0	0	0	0	0	0	0	0	0	0	0	0
		In 9 SRs	0			4806 Parkinson 2019	0	0	0	0	0	0	0	0	0	0	0	0	0	0	0	0
		In 10 SRs	0			5510 Li 2016	0	0	0	0	0	0	0	0	0	0	0	0	0	0	0	0	0
		In 11 SRs	0
		In 12 SRs	0
		In 13 SRs	0
		In 14 SRs	0
		In 15 or more SRs	0
						Very high overlap	0	0	0	0	0	0	1	0	0	0	0	0	0	0	0	0	0	0	0	0	0	0	0	0	0	0	0	0	0	0	0	0	0	0	0	0	0	0	0	0	0	0	0
						High overlap	0	0	0	0	0	0	0	0	0	0	0	0	0	0	0	0	0	0	0	0	0	0	0	0	0	0	0	0	0	0	0	0	0	0	0	0	0	0	0	0	0	0	0
						Moderate overlap	0	0	0	1	0	0	0	0	0	0	0	0	0	0	0	0	0	0	0	0	0	0	0	0	0	0	0	0	0	0	0	0	0	0	0	0	0	0	0	0	0	0	0
						Slight overlap
						Number of SRs	18
						Number of nodes	153
[truncated: 117 more columns]

## Sheet: 2.2 GROOVE - greyscale version
	Overall results				Graphical Representation of Overlap for OVErviews (GROOVE)
							5244 Goeman 2016
	Number of columns (number of reviews)	c	18					3366 Bunn 2016	3544 Boots 2014	4285 Maffioletti 2019	4531 Lins 2014	5481 Pritchard 2020	3368 Bourne 2020	3718 DuPreez 2018	807 Irons 2020
	Number of rows (number of index publications)	r	163													153	=	Total nodes (pairs of reviews)
	Number of included primary studies (including double counting)	N	160			3366 Bunn 2016	0									151	=	Slight overlap (<5%)
	Covered area	N/(rc)	0.0545331			3544 Boots 2014	0	0								1	=	Moderate overlap (5% to <10%)
	Corrected covered area	(N-r)/(rc-r)	-0.00108264			4285 Maffioletti 2019	0	0	0							0	=	High overlap (10% to <15%)
	Interpretation of overlap	Slight overlap				4531 Lins 2014	0	0	0	0						1	=	Very High overlap (>15%)
	Structural Zeros	X	259			5481 Pritchard 2020	0	0	0	0	0					897 AlDaken 2018	2367 Hopwood 2018	6171 Smith 2014	5049 Sin 2018	3195 Shaw 2009	1459 Dam 2016	5843 Miles 2020	4806 Parkinson 2019
	Corrected covered area (adjusting by structural zeros)	(N-r)/(rc-r-X)	-0.00119427			3368 Bourne 2020	0	0	0	0	0	0
						3718 DuPreez 2018	0	0	0	0.0625	0	0	0
	N° of non-overlapped primary studies	In 1 SR	154			807 Irons 2020	0	0	0	0	0	0	0.166667	0
	Number of overlapped primary studies	In 2 SRs	3			897 AlDaken 2018	0	0	0	0	0	0	0	0	0
		In 3 SRs	0			2367 Hopwood 2018	0	0	0	0	0	0	0	0	0	0
		In 4 SRs	0			6171 Smith 2014	0	0	0	0	0	0	0	0	0	0	0
		In 5 SRs	0			5049 Sin 2018	0	0	0	0	0	0	0	0	0	0	0	0
		In 6 SRs	0			3195 Shaw 2009	0	0	0	0	0	0	0	0	0	0	0	0	0
		In 7 SRs	0			1459 Dam 2016	0	0	0	0	0	0	0	0	0	0	0	0	0	0
		In 8 SRs	0			5843 Miles 2020	0	0	0	0	0	0	0	0	0	0	0	0	0	0	0
		In 9 SRs	0			4806 Parkinson 2019	0	0	0	0	0	0	0	0	0	0	0	0	0	0	0	0
		In 10 SRs	0			5510 Li 2016	0	0	0	0	0	0	0	0	0	0	0	0	0	0	0	0	0
		In 11 SRs	0
		In 12 SRs	0
		In 13 SRs	0
		In 14 SRs	0
		In 15 or more SRs	0
						Very high overlap	0	0	0	0	0	0	1	0	0	0	0	0	0	0	0	0	0	0	0	0	0	0	0	0	0	0	0	0	0	0	0	0	0	0	0	0	0	0	0	0	0	0	0
						High overlap	0	0	0	0	0	0	0	0	0	0	0	0	0	0	0	0	0	0	0	0	0	0	0	0	0	0	0	0	0	0	0	0	0	0	0	0	0	0	0	0	0	0	0
						Moderate overlap	0	0	0	1	0	0	0	0	0	0	0	0	0	0	0	0	0	0	0	0	0	0	0	0	0	0	0	0	0	0	0	0	0	0	0	0	0	0	0	0	0	0	0
						Slight overlap
						Number of SRs	18
						Number of nodes	153
[truncated: 117 more columns]
